# Supplementary material for: A Polyhydroxybutyrate-Supported Xerogel Biosensor for Rapid BOD Mapping and Integration with Satellite Data for Regional Water Quality Assessment
Source: Gels. 2025 Oct 24;11(11):849. doi: 10.3390/gels11110849 (PMC12651753; doi:10.3390/gels11110849)
Supplement: Supplementary file 1 [file gels-11-00849-s001.zip]

Archive with 1 entries (1 files):
- gels-3925455-supplementary.pdf
